# Supplementary material for: Cryoballoon Ablation of Atrial Fibrillation Through a Permanent Inferior Vena Cava Filter
Source: Clin Case Rep. 2025 Jul 10;13(7):e70622. doi: 10.1002/ccr3.70622 (PMC12245721; doi:10.1002/ccr3.70622)
Supplement: Supplementary file 1 — Video S1. Guidewire carefully crossing the pIVCF via the right femoral vein. [file CCR3-13-e70622-s003.zip]

Archive with 2 entries (2 files):
- CCR3_70622_f1_Video1_Place-holder.png
- ccr370622-sup-0001-VideoS1.mpeg
