# Supplementary material for: Cryoballoon Ablation of Atrial Fibrillation Through a Permanent Inferior Vena Cava Filter
Source: Clin Case Rep. 2025 Jul 10;13(7):e70622. doi: 10.1002/ccr3.70622 (PMC12245721; doi:10.1002/ccr3.70622)
Supplement: Supplementary file 2 — Video S2. Long sheath inserted through the pIVCF. [file CCR3-13-e70622-s004.zip]

Archive with 2 entries (2 files):
- CCR3_70622_f2_Video2_Place-holder.png
- ccr370622-sup-0002-VideoS2.mpeg
