# Supplementary material for: Cryoballoon Ablation of Atrial Fibrillation Through a Permanent Inferior Vena Cava Filter
Source: Clin Case Rep. 2025 Jul 10;13(7):e70622. doi: 10.1002/ccr3.70622 (PMC12245721; doi:10.1002/ccr3.70622)
Supplement: Supplementary file 4 — Video S4. Removal of the 15.9‐Fr sheath with no change in pIVCF location. [file CCR3-13-e70622-s001.zip]

Archive with 2 entries (2 files):
- CCR3_70622_f4_Video4_Place-holder.png
- ccr370622-sup-0004-VideoS4.mpeg
